# Supplementary material for: Analysis of Rare, Exonic Variation amongst Subjects with Autism Spectrum Disorders and Population Controls
Source: PLoS Genet. 2013 Apr 11;9(4):e1003443. doi: 10.1371/journal.pgen.1003443 (PMC3623759; doi:10.1371/journal.pgen.1003443)
Supplement: Table S4 — The p-values of genes which have two or more de novo nonsense or missense mutations as reported in [5]. (XLSX) [file pgen.1003443.s011.xlsx]

## Sheet: denovo2_p_new2
gene	SKAT Mega P-value	SKAT Baylor P-value	SKAT Broad P-value	Burden Mega P-value	Burden Baylor P-value	Burden Broad P-value
ABCA13	0.440761	0.338672	0.567327	0.274395	0.390357	0.400839
ADCY5	0.327994	0.116272	0.639951	0.846502	0.0400456	0.11355
AGAP2	0.545626	0.549277	0.813545	0.981527	0.0986763	0.388206
BRCA2	0.989585	0.524029	0.609576	0.64475	0.295054	0.135693
CACNA1D	0.72542	0.36181	0.414065	0.0286662	0.412953	0.264754
CHD8	0.19684	0.147983	0.126374	0.492148	0.361441	0.0136453
DNAH5	0.733506	0.481757	0.341619	0.626108	0.260399	0.460284
FAT1	0.347441	0.433293	0.971003	0.25624	0.65843	0.294038
GPR139	0.126604	0.988058	0.105588	0.579154	0.785623	0.3644
GPR98	0.127788	0.435651	0.465046	0.464099	0.848966	0.511094
KATNAL2	0.374017	0.940863	0.559803	0.667943	0.940863	0.531989
KIAA0100	0.878572	0.57039	0.952418	0.67542	0.731204	0.693836
KIAA0182	0.261035	0.538618	0.535609	0.358474	0.468205	0.852689
KIRREL3	0.789568	0.731277	0.898417	0.272711	0.503172	0.634785
KRBA1	NA	NA	NA	NA	NA	NA
LAMB2	0.700088	0.768025	0.538195	0.973111	0.676552	0.688542
MEGF11	0.66373	0.351828	0.829083	0.562419	0.323421	0.99654
MUC5B	0.38725	0.427914	0.743576	0.0793337	0.68058	0.11807
MYO7B	0.0755347	0.0890256	0.782871	0.391312	0.0947102	0.932745
NR3C2	0.377642	0.301322	0.841707	0.994382	0.895923	0.827239
NTNG1	0.09502	0.0933302	0.337838	0.438921	0.0933302	0.403046
PLEKHA8	0.328701	0.128958	0.595932	0.111461	0.0302791	0.723916
RELN	0.688256	0.917666	0.309854	0.564978	0.473582	0.616645
RFX8	NA	0.438599	NA	NA	0.55546	NA
SBF1	0.0600636	0.183713	0.453755	0.0422638	0.406211	0.544171
SCN2A	0.978871	0.340934	0.382235	0.892052	0.217197	0.167885
SETD5	0.360495	0.100248	0.499772	0.334257	0.304425	0.956114
SLC30A5	0.0774415	0.115267	0.0490872	0.494003	0.750235	0.290366
SLCO1C1	0.341706	0.117936	0.591788	0.761205	0.839835	0.368174
SUV420H1	0.895972	0.680763	0.719264	0.848832	0.543212	0.913486
TBR1	0.705768	0.600913	0.964554	0.338026	0.139187	0.964554
TRIO	0.346977	0.102322	0.138891	0.155913	0.120804	0.0424421
TTN	0.698952	0.866238	0.19745	0.148263	0.903936	0.731801
TUBA1A	NA	NA	NA	NA	NA	NA
UBE3C	0.903386	0.675667	0.791351	0.991758	0.684422	0.5031
